# Supplementary material for: Unravelling the 2e− ORR Activity Induced by Distance Effect on Main-Group Metal InN4 Surface Based on First Principles
Source: Molecules. 2022 Nov 9;27(22):7720. doi: 10.3390/molecules27227720 (PMC9699217; doi:10.3390/molecules27227720)
Supplement: Supplementary file 1 [file molecules-27-07720-s001.zip]

Archive with 1 entries (1 files):
- molecules-1970742-supplementary.pdf
